# Supplementary material for: Genetic × environment variation in sheep lines bred for divergent resistance to strongyle infection
Source: Evol Appl. 2021 Sep 15;14(11):2591–602. doi: 10.1111/eva.13294 (PMC8591325; doi:10.1111/eva.13294)
Supplement: Supplementary file 2 — Table S1 [file EVA-14-2591-s003.xlsx]

## Sheet: supplementary_Table1
OAR	Pos	SNPid	SNPrank
OAR3	87209957	OAR3_92368999_1	1
OAR3	87279454	OAR3_92432824_1	2
OAR3	87320310	OAR3_92472591_1	3
OAR3	87343364	OAR3_92495738_1	4
OAR3	87383777	OAR3_92114054_1	5
OAR3	87419898	OAR3_92580348_X_1	6
OAR3	87470838	OAR3_92628845_1	7
OAR3	87546025	OAR3_92705824_1	8
OAR3	87587674	OAR3_92748760_X_1	9
OAR3	87632192	OAR3_92792904_1	10
OAR3	87683790	OAR3_92841386_1	11
OAR3	87747902	OAR3_92904936_1	12
OAR3	87752928	OAR3_92910516_1	13
OAR3	87779593	OAR3_92944291_1	14
OAR3	87822190	OAR3_92984654_1	15
OAR3	87893034	OAR3_93074872_1	16
OAR3	88026393	OAR3_93201464_1	17
OAR3	88040384	OAR3_93217797_1	18
OAR3	88093696	OAR3_93265765_1	19
OAR3	88196749	OAR3_93396028_1	20
OAR3	88234926	s10636_1	21
OAR3	88274162	OAR3_93475448_1	22
OAR3	88334095	OAR3_93551207_1	23
OAR3	88385258	OAR3_93637664_X_1	24
OAR3	88435676	oar3_OAR3_88435676	25
OAR3	88507687	OAR3_93776748_1	26
OAR3	88547326	OAR3_93813363_1	27
OAR3	88596605	OAR3_93856324_1	28
OAR3	88619302	OAR3_93888252_1	29
OAR3	88686150	s47341_1	30
OAR3	88720362	OAR3_93979359_1	31
OAR3	88742735	OAR3_94007229_1	32
OAR3	88764595	OAR3_94041776_1	33
OAR3	88781021	OAR3_94060993_1	34
OAR3	88835662	oar3_OAR3_88835662	35
OAR3	88917066	OAR3_94118359_1	36
OAR3	88925905	OAR3_94126881_1	37
OAR3	89003834	oar3_OAR3_89003834	38
OAR3	89051199	OAR3_94317335_1	39
OAR3	89061721	OAR3_94382182_1	40
OAR3	89138016	OAR3_94497972_1	41
OAR3	89190442	OAR3_94548082_1	42
OAR3	89205251	OAR3_94576025_1	43
OAR3	89232037	s66830_1	44
OAR3	89302552	OAR3_94712965_1	45
OAR3	89370409	OAR3_94778175_1	46
OAR3	89440348	s50069_1	47
OAR3	89576721	s16486_1	48
OAR3	89589804	OAR3_95014619_1	49
OAR3	89603552	OAR3_95028697_1	50
OAR3	89670463	OAR3_95120667_1	51
OAR3	89699598	OAR3_95152752_1	52
OAR3	89717780	OAR3_95179392_1	53
OAR3	89746809	OAR3_95200694_1	54
OAR3	89794209	OAR3_95272592_1	55
OAR3	89802120	OAR3_95279544_1	56
OAR3	89808523	OAR3_95286997_1	57
OAR3	89853638	OAR3_95349536_1	58
OAR3	89869299	OAR3_95366668_1	59
OAR3	89886471	OAR3_95384598_1	60
OAR3	89997590	OAR3_95503865_1	61
OAR3	90039794	OAR3_95542489_1	62
OAR3	90046082	OAR3_95548607_1	63
OAR3	90106223	OAR3_95711572_1	64
OAR3	90154447	OAR3_95758991_1	65
OAR3	90220353	OAR3_95822218_1	66
OAR3	90265649	oar3_OAR3_90265649	67
OAR3	90308553	OAR3_95910669_1	68
OAR3	90359878	OAR3_95965370_1	69
OAR3	90374273	s19253_1	70
OAR3	90417512	OAR3_96099834_1	71
OAR3	90438412	s60452_1	72
OAR3	90549311	OAR3_96170847_1	73
OAR3	90590980	OAR3_96210394_1	74
OAR3	90654749	OAR3_96268784_1	75
OAR3	90694988	OAR3_96308555_1	76
OAR3	90772017	s17646_1	77
OAR3	90809192	OAR3_96465036_1	78
OAR3	90866902	OAR3_96527484_1	79
OAR3	90919722	s74187_1	80
OAR3	90980575	OAR3_96638553_1	81
OAR3	91030969	s42294_1	82
OAR3	91071985	OAR3_96746121_1	83
OAR3	91137123	OAR3_96802599_1	84
OAR3	91261067	DU225323_218_1	85
OAR3	91292657	OAR3_96956473_1	86
OAR3	91370018	OAR3_97036519_1	87
OAR3	91408815	OAR3_97074560_1	88
OAR3	91418444	OAR3_97084511_1	89
OAR3	91473901	s29979_1	90
OAR3	91535123	OAR3_97206388_1	91
OAR3	91560366	OAR3_97230977_1	92
OAR3	91604803	OAR3_97277953_1	93
OAR3	91653422	oar3_OAR3_91653422	94
OAR3	91708529	OAR3_97385996_1	95
OAR3	91745183	s51824_1	96
OAR3	91814848	s12977_1	97
OAR3	91850080	OAR3_97542885_1	98
OAR3	91883291	OAR3_97576365_1	99
OAR3	91937357	oar3_OAR3_91937357	100
OAR3	91999429	OAR3_97664476_1	101
OAR3	92057320	s38092_1	102
OAR3	92105506	s68443_1	103
OAR3	92141563	OAR3_97810390_1	104
OAR3	92153927	OAR3_97845168_1	105
OAR3	92203922	OAR3_97895496_1	106
OAR4	6741726	OAR4_6502715_1	1
OAR4	6769626	OAR4_6525035_1	2
OAR4	6846221	OAR4_6596232_1	3
OAR4	6900892	oar3_OAR4_6900892	4
OAR4	7067913	s54120_1	5
OAR4	7128966	OAR4_6864529_1	6
OAR4	7164399	OAR4_6918677_1	7
OAR4	7211794	OAR4_6967496_1	8
OAR4	7277206	s63447_1	9
OAR4	7330563	s14987_1	10
OAR4	7386559	s34028_1	11
OAR4	7470266	s20539_1	12
OAR4	7547866	OAR4_7316477_1	13
OAR4	7659885	oar3_OAR4_7659885	14
OAR4	7694974	OAR4_7480491_1	15
OAR4	7735977	OAR4_7521928_1	16
OAR4	7778946	s19300_1	17
OAR4	7835975	OAR4_7617499_1	18
OAR4	7893841	OAR4_7673865_1	19
OAR4	7910935	s24823_1	20
OAR4	7933563	OAR4_7712644_1	21
OAR4	7974836	OAR4_7748182_1	22
OAR4	7986247	OAR4_7760661_1	23
OAR4	8068935	oar3_OAR4_8068935	24
OAR4	8109173	OAR4_7909316_1	25
OAR4	8189519	oar3_OAR4_8189519	26
OAR4	8280883	oar3_OAR4_8280883	27
OAR4	8363934	OAR4_8389438_1	28
OAR4	8420442	s41738_1	29
OAR4	8438846	s38781_1	30
OAR4	8501643	s42244_1	31
OAR4	8554085	OAR4_8579647_1	32
OAR4	8571751	OAR4_8597249_1	33
OAR4	8632999	s04086_1	34
OAR4	8658001	OAR4_8687452_1	35
OAR4	8672014	OAR4_8704976_1	36
OAR4	8723781	oar3_OAR4_8723781	37
OAR4	8788376	s14142_1	38
OAR4	8864691	OAR4_8917898_1	39
OAR4	8914706	oar3_OAR4_8914706	40
OAR4	8960297	OAR4_9035075_1	41
OAR4	8991545	oar3_OAR4_8991545	42
OAR4	9024244	s60663_1	43
OAR4	9059111	OAR4_9129869_1	44
OAR4	9108090	OAR4_9201341_1	45
OAR4	9160629	OAR4_9259993_1	46
OAR4	9201389	oar3_OAR4_9201389	47
OAR4	9289086	OAR4_9406649_1	48
OAR4	9329681	oar3_OAR4_9329681	49
OAR4	9377742	s53485_1	50
OAR4	9425205	OAR4_9536799_1	51
OAR4	9447137	s61425_1	52
OAR4	9485642	oar3_OAR4_9485642	53
OAR4	9534833	OAR4_9646078_1	54
OAR4	9567863	OAR4_9681181_X_1	55
OAR4	9574764	OAR4_9690027_1	56
OAR4	9654485	oar3_OAR4_9654485	57
OAR4	9706147	oar3_OAR4_9706147	58
OAR4	9748355	OAR4_9873905_1	59
OAR4	9768229	s57453_1	60
OAR4	9809197	oar3_OAR4_9809197	61
OAR4	9852609	s74022_1	62
OAR4	9898205	OAR4_10025784_1	63
OAR4	9953142	s42939_1	64
OAR4	10003203	oar3_OAR4_10003203	65
OAR4	10059949	s60665_1	66
OAR4	10100350	s25028_1	67
OAR4	10143559	OAR4_10281143_1	68
OAR4	10176330	OAR4_10315795_1	69
OAR4	10206259	OAR4_10346722_1	70
OAR4	10243239	oar3_OAR4_10243239	71
OAR4	10281638	OAR4_10443301_1	72
OAR4	10336746	oar3_OAR4_10336746	73
OAR4	10401258	OAR4_10546567_1	74
OAR4	10435743	OAR4_10580706_1	75
OAR4	10482431	oar3_OAR4_10482431	76
OAR4	10532668	OAR4_10673261_1	77
OAR4	10559577	OAR4_10699994_1	78
OAR4	10609123	OAR4_10748026_1	79
OAR4	10623464	OAR4_10761398_X_1	80
OAR4	10644494	OAR4_10789078_1	81
OAR4	10685933	OAR4_10829975_1	82
OAR4	10802835	s37835_1	83
OAR4	10883562	OAR4_11023787_1	84
OAR4	10909323	OAR4_11050095_1	85
OAR4	10945575	OAR4_11095917_1	86
OAR4	10998660	OAR4_11137336_1	87
OAR4	11035159	OAR4_11174214_1	88
OAR4	11052645	OAR4_11192892_1	89
OAR4	11094475	OAR4_11240022_1	90
OAR4	11109837	OAR4_11255039_1	91
OAR4	11161749	OAR4_11306223_1	92
OAR4	11195774	OAR4_11339554_1	93
OAR4	11236528	OAR4_11378770_1	94
OAR4	11250213	OAR4_11392839_1	95
OAR4	11302229	OAR4_11450021_1	96
OAR4	11326682	OAR4_11475100_1	97
OAR4	11380946	OAR4_11532952_1	98
OAR4	11441555	OAR4_11590023_1	99
OAR4	11480776	s70141_1	100
OAR4	11529116	OAR4_11682852_1	101
OAR4	11554214	OAR4_11716539_1	102
OAR4	11621542	OAR4_11780431_1	103
OAR4	11662401	oar3_OAR4_11662401	104
OAR4	11702128	oar3_OAR4_11702128	105
OAR4	74075213	OAR5_94543559_1	106
OAR5	85029830	OAR5_93220181_1	1
OAR5	85038776	OAR5_93229774_1	2
OAR5	85088992	OAR5_93280925_1	3
OAR5	85196184	OAR5_93393900_1	4
OAR5	85245598	OAR5_93445511_X_1	5
OAR5	85338509	s34856_1	6
OAR5	85366896	OAR5_93575359_1	7
OAR5	85462056	OAR5_93669343_1	8
OAR5	85470418	OAR5_93678808_1	9
OAR5	85523052	oar3_OAR5_85523052	10
OAR5	85576832	oar3_OAR5_85576832	11
OAR5	85636202	s26225_1	12
OAR5	85661534	s34550_1	13
OAR5	85798331	OAR5_94009731_1	14
OAR5	85854832	OAR5_94065910_1	15
OAR5	85911350	OAR5_94123834_1	16
OAR5	85973051	oar3_OAR5_85973051	17
OAR5	86043483	OAR5_94259136_1	18
OAR5	86055067	OAR5_94270780_1	19
OAR5	86102552	OAR5_94318127_X_1	20
OAR5	86140013	OAR5_94354474_1	21
OAR5	86169067	OAR5_94380451_1	22
OAR5	86221899	oar3_OAR5_86221899	23
OAR5	86269432	oar3_OAR5_86269432	24
OAR5	86400201	oar3_OAR5_86400201	25
OAR5	86470185	OAR5_94568486_1	26
OAR5	86500614	OAR5_94598485_1	27
OAR5	86537021	OAR5_94635241_1	28
OAR5	86658080	OAR5_94755795_1	29
OAR5	86712609	oar3_OAR5_86712609	30
OAR5	86770859	OAR5_94876397_1	31
OAR5	86810078	OAR5_94915332_1	32
OAR5	86850469	OAR5_94951863_1	33
OAR5	86988206	s29449_1	34
OAR5	87048928	oar3_OAR5_87048928	35
OAR5	87169669	s72095_1	36
OAR5	87216218	oar3_OAR5_87216218	37
OAR5	87287844	OAR5_95375210_1	38
OAR5	87354138	s18270_1	39
OAR5	87393402	OAR5_95498338_1	40
OAR5	87560689	OAR5_95662973_1	41
OAR5	87581075	OAR5_95683754_1	42
OAR5	87631593	oar3_OAR5_87631593	43
OAR5	87689221	OAR5_95792652_1	44
OAR5	87835927	oar3_OAR5_87835927	45
OAR5	87890832	oar3_OAR5_87890832	46
OAR5	87935483	OAR5_96083954_1	47
OAR5	87991835	OAR5_96139884_1	48
OAR5	88078380	s28939_1	49
OAR5	88133844	OAR5_96279928_1	50
OAR5	88154823	OAR5_96299808_1	51
OAR5	88170828	OAR5_96316812_1	52
OAR5	88220191	oar3_OAR5_88220191	53
OAR5	88275522	oar3_OAR5_88275522	54
OAR5	88338774	s36267_1	55
OAR5	88367189	s55525_1	56
OAR5	88419497	oar3_OAR5_88419497	57
OAR5	88482415	DU266789_444_1	58
OAR5	88548058	OAR5_96574870_1	59
OAR5	88634982	OAR5_96674157_1	60
OAR5	88661821	OAR5_96703012_1	61
OAR5	88720507	OAR5_96757423_1	62
OAR5	88746609	OAR5_96790272_1	63
OAR5	88787140	OAR5_96838848_1	64
OAR5	88857426	OAR5_96963055_1	65
OAR5	88877112	OAR5_96984500_1	66
OAR5	88884839	OAR5_96992290_1	67
OAR5	88983313	OAR5_97123025_1	68
OAR5	89007214	OAR5_97144101_1	69
OAR5	89063734	OAR5_97280023_1	70
OAR5	89085298	s65018_1	71
OAR5	89135884	oar3_OAR5_89135884	72
OAR5	89191629	oar3_OAR5_89191629	73
OAR5	89252841	OAR5_97428682_1	74
OAR5	89299546	oar3_OAR5_89299546	75
OAR5	89358110	OAR5_97540973_1	76
OAR5	89409621	oar3_OAR5_89409621	77
OAR5	89466824	OAR5_97644679_1	78
OAR5	89476671	OAR5_97654465_1	79
OAR5	89535202	oar3_OAR5_89535202	80
OAR5	89588061	OAR5_97776609_1	81
OAR5	89656989	OAR5_97844493_1	82
OAR5	89680837	OAR5_97863507_1	83
OAR5	89742027	oar3_OAR5_89742027	84
OAR5	89884223	oar3_OAR5_89884223	85
OAR5	89959768	OAR5_98137778_1	86
OAR5	89979731	OAR5_98158321_1	87
OAR5	90023574	OAR5_98200116_1	88
OAR5	90047619	OAR5_98224691_1	89
OAR5	90107691	s50174_1	90
OAR5	90126874	OAR5_98330992_1	91
OAR5	90153698	OAR5_98355816_1	92
OAR5	90194388	OAR5_98398913_1	93
OAR5	90235906	s74922_1	94
OAR5	90284325	oar3_OAR5_90284325	95
OAR5	90332589	oar3_OAR5_90332589	96
OAR5	90387787	OAR5_98596400_1	97
OAR5	90430664	OAR5_98658014_1	98
OAR5	90460853	OAR5_98689425_1	99
OAR5	90517482	OAR5_98745827_1	100
OAR5	90551403	OAR5_98781014_1	101
OAR5	90586440	s61354_1	102
OAR5	90613401	OAR5_98847734_1	103
OAR5	90712035	OAR5_98944989_1	104
OAR5	90749011	OAR5_98983016_1	105
OAR5	90789295	OAR5_99029321_1	106
OAR5	90821934	OAR5_99062429_1	107
OAR5	90877876	OAR5_99115724_1	108
OAR5	90912960	OAR5_99147821_1	109
OAR5	90958314	OAR5_99188697_1	110
OAR7	50415729	OAR7_55794628_1	1
OAR7	50467420	oar3_OAR7_50467420	2
OAR7	50501982	OAR7_55877530_1	3
OAR7	50541213	oar3_OAR7_50541213	4
OAR7	50580211	OAR7_55957882_X_1	5
OAR7	50616285	oar3_OAR7_50616285	6
OAR7	50658747	OAR7_56029434_X_1	7
OAR7	50706726	OAR7_56082101_1	8
OAR7	50778981	OAR7_56160408_1	9
OAR7	50822254	s19817_1	10
OAR7	50844681	OAR7_56224354_1	11
OAR7	50868234	OAR7_56240366_1	12
OAR7	50922082	oar3_OAR7_50922082	13
OAR7	50961567	s05198_1	14
OAR7	51003395	OAR7_56371523_1	15
OAR7	51056435	oar3_OAR7_51056435	16
OAR7	51095106	OAR7_56463633_1	17
OAR7	51152584	oar3_OAR7_51152584	18
OAR7	51220525	OAR7_56597763_1	19
OAR7	51263428	OAR7_56639001_1	20
OAR7	51316531	oar3_OAR7_51316531	21
OAR7	51376550	OAR7_56748205_1	22
OAR7	51417311	OAR7_56793172_1	23
OAR7	51446797	OAR7_56826675_X_1	24
OAR7	51494644	OAR7_56871274_1	25
OAR7	51557993	OAR7_56932867_1	26
OAR7	51589895	OAR7_56965912_1	27
OAR7	51625666	OAR7_56996634_1	28
OAR7	51648280	OAR7_57020546_1	29
OAR7	51719596	OAR7_57131990_1	30
OAR7	51780082	OAR7_57199141_1	31
OAR7	51806382	OAR7_57252115_1	32
OAR7	51831865	OAR7_57275453_1	33
OAR7	51874039	oar3_OAR7_51874039	34
OAR7	51911396	OAR7_57353187_1	35
OAR7	51941771	OAR7_57384468_1	36
OAR7	51990258	oar3_OAR7_51990258	37
OAR7	52043688	s14642_1	38
OAR7	52080413	s10988_1	39
OAR7	52121975	OAR7_57552141_1	40
OAR7	52147470	OAR7_57640722_1	41
OAR7	52159899	OAR7_57627138_1	42
OAR7	52204010	OAR7_57594015_1	43
OAR7	52238610	oar3_OAR7_52238610	44
OAR7	52278133	OAR7_57728704_1	45
OAR7	52338836	OAR7_57790006_1	46
OAR7	52367152	OAR7_57813736_1	47
OAR7	52416676	OAR7_57952843_1	48
OAR7	52476452	OAR7_58004598_1	49
OAR7	52582962	OAR7_58108474_1	50
OAR7	52606410	OAR7_58131406_1	51
OAR7	52612804	OAR7_58137672_1	52
OAR7	52658489	OAR7_58220939_1	53
OAR7	52697412	OAR7_58255460_1	54
OAR7	52734288	OAR7_58293730_1	55
OAR7	52797132	OAR7_58355401_1	56
OAR7	52848098	OAR7_58404661_1	57
OAR7	52887892	OAR7_58442412_1	58
OAR7	52910394	OAR7_58469880_1	59
OAR7	52959733	OAR7_58518699_1	60
OAR7	52993336	OAR7_58553587_1	61
OAR7	53046003	s51586_1	62
OAR7	53119456	OAR7_58696664_1	63
OAR7	53149439	OAR7_58737037_1	64
OAR7	53159908	OAR7_58748745_1	65
OAR7	53206674	OAR7_58797217_1	66
OAR7	53262828	oar3_OAR7_53262828	67
OAR7	53302432	OAR7_58902690_1	68
OAR7	53341820	OAR7_58944510_1	69
OAR7	53354154	OAR7_58958307_1	70
OAR7	53411836	s18070_1	71
OAR7	53453055	oar3_OAR7_53453055	72
OAR7	53499231	OAR7_59156142_1	73
OAR7	53552340	oar3_OAR7_53552340	74
OAR7	53595035	oar3_OAR7_53595035	75
OAR7	53645834	OAR7_59290378_1	76
OAR7	53653299	OAR7_59299402_1	77
OAR7	53702036	OAR7_59351063_1	78
OAR7	53757165	OAR7_59407820_1	79
OAR7	53832042	OAR7_59478261_1	80
OAR7	53867898	oar3_OAR7_53867898	81
OAR7	53909533	s52434_1	82
OAR7	53958778	oar3_OAR7_53958778	83
OAR7	53993643	OAR7_59672309_1	84
OAR7	54035955	oar3_OAR7_54035955	85
OAR7	54071174	OAR7_59750552_1	86
OAR7	54144252	OAR7_59838023_1	87
OAR7	54181001	OAR7_59933904_X_1	88
OAR7	54213009	OAR7_59964432_1	89
OAR7	54278201	OAR7_60030493_1	90
OAR7	54320654	s36119_1	91
OAR7	54349780	OAR7_60135353_1	92
OAR7	54373868	s65715_1	93
OAR7	54423716	s33299_1	94
OAR7	54439369	OAR7_60254585_1	95
OAR7	54499584	oar3_OAR7_54499584	96
OAR7	54552055	OAR7_60354601_1	97
OAR7	54608877	s40052_1	98
OAR7	54661843	OAR7_60473904_1	99
OAR7	54701819	OAR7_60513961_1	100
OAR7	54766597	OAR7_60578981_1	101
OAR7	54819019	OAR7_60630102_1	102
OAR7	54857924	oar3_OAR7_54857924	103
OAR7	54896743	OAR7_60892868_1	104
OAR7	54927841	OAR7_60704536_1	105
OAR7	55027093	s40763_1	106
OAR7	55051763	OAR7_60831490_1	107
OAR7	55080796	oar3_OAR7_55080796	108
OAR7	55111676	oar3_OAR7_55111676	109
OAR7	55180628	s64983_1	110
OAR7	55204866	s63393_1	111
OAR7	55267809	oar3_OAR7_55267809	112
OAR7	55322926	oar3_OAR7_55322926	113
OAR7	55388081	s32330_1	114
OAR7	55419987	OAR7_61350953_1	115
OAR12	45004187	s05989_1	1
OAR12	45029858	oar3_OAR12_45029858	2
OAR12	45051279	oar3_OAR12_45051279	3
OAR12	45084850	oar3_OAR12_45084850	4
OAR12	45108155	oar3_OAR12_45108155	5
OAR12	45136972	s42236_1	6
OAR12	45158493	oar3_OAR12_45158493	7
OAR12	45172414	s39339_1	8
OAR12	45223665	oar3_OAR12_45223665	9
OAR12	45246277	oar3_OAR12_45246277	10
OAR12	45272656	oar3_OAR12_45272656	11
OAR12	45300786	s21428_1	12
OAR12	45322370	oar3_OAR12_45322370	13
OAR12	45353585	oar3_OAR12_45353585	14
OAR12	45371405	s15303_1	15
OAR12	45402829	oar3_OAR12_45402829	16
OAR12	45434659	OAR12_50360940_1	17
OAR12	45457186	oar3_OAR12_45457186	18
OAR12	45482832	oar3_OAR12_45482832	19
OAR12	45511697	s54750_1	20
OAR12	45546224	s70226_1	21
OAR12	45570522	oar3_OAR12_45570522	22
OAR12	45600886	OAR12_50496675_1	23
OAR12	45626201	oar3_OAR12_45626201	24
OAR12	45651454	oar3_OAR12_45651454	25
OAR12	45677054	oar3_OAR12_45677054	26
OAR12	45704201	oar3_OAR12_45704201	27
OAR12	45732811	s27978_1	28
OAR12	45742771	s47888_1	29
OAR12	45769203	oar3_OAR12_45769203	30
OAR12	45792456	oar3_OAR12_45792456	31
OAR12	45814739	s19158_1	32
OAR12	45839116	s26405_1	33
OAR12	45850369	OAR12_50733475_1	34
OAR12	45862344	s04910_1	35
OAR12	45881414	s16442_1	36
OAR12	45900248	s28157_1	37
OAR12	45927044	oar3_OAR12_45927044	38
OAR12	45953619	s60390_1	39
OAR12	45984341	oar3_OAR12_45984341	40
OAR12	46009665	oar3_OAR12_46009665	41
OAR12	46045439	oar3_OAR12_46045439	42
OAR12	46076699	oar3_OAR12_46076699	43
OAR12	46095181	s58698_1	44
OAR12	46119459	oar3_OAR12_46119459	45
OAR12	46154389	oar3_OAR12_46154389	46
OAR12	46178885	OAR12_51099743_1	47
OAR12	46187849	OAR12_51109106_1	48
OAR12	46212305	oar3_OAR12_46212305	49
OAR12	46238619	oar3_OAR12_46238619	50
OAR12	46262375	OAR12_51183574_1	51
OAR12	46286524	oar3_OAR12_46286524	52
OAR12	46313311	oar3_OAR12_46313311	53
OAR12	46369253	oar3_OAR12_46369253	54
OAR12	46404493	OAR12_51329088_1	55
OAR12	46430191	oar3_OAR12_46430191	56
OAR12	46482165	oar3_OAR12_46482165	57
OAR12	46501444	OAR12_51498192_1	58
OAR12	46540450	s57904_1	59
OAR12	46564155	s70790_1	60
OAR12	46583642	oar3_OAR12_46583642	61
OAR12	46613383	OAR12_51740315_1	62
OAR12	46633920	OAR12_51761214_1	63
OAR12	46660334	oar3_OAR12_46660334	64
OAR12	46687239	s28109_1	65
OAR12	46715269	s55814_1	66
OAR12	46739348	oar3_OAR12_46739348	67
OAR12	46761326	oar3_OAR12_46761326	68
OAR12	46776627	s70045_1	69
OAR12	46791764	oar3_OAR12_46791764	70
OAR12	46824667	oar3_OAR12_46824667	71
OAR12	46837140	OAR12_51965337_1	72
OAR12	46873739	s38249_1	73
OAR12	46877374	OAR12_52007363_1	74
OAR12	46907056	oar3_OAR12_46907056	75
OAR12	46967079	oar3_OAR12_46967079	76
OAR12	47002784	oar3_OAR12_47002784	77
OAR12	47157295	oar3_OAR12_47157295	78
OAR12	47186720	s21761_1	79
OAR12	47217960	oar3_OAR12_47217960	80
OAR12	47243579	oar3_OAR12_47243579	81
OAR12	47276230	oar3_OAR12_47276230	82
OAR12	47306260	s56137_1	83
OAR12	47327495	oar3_OAR12_47327495	84
OAR12	47345086	s59577_1	85
OAR12	47364727	oar3_OAR12_47364727	86
OAR12	47377183	DU466647_272_1	87
OAR12	47406682	oar3_OAR12_47406682	88
OAR12	47437335	oar3_OAR12_47437335	89
OAR12	47457266	s05958_1	90
OAR12	47457973	oar3_OAR12_47457973	91
OAR12	47481066	oar3_OAR12_47481066	92
OAR12	47512075	oar3_OAR12_47512075	93
OAR12	47533991	s38950_1	94
OAR12	47566434	s45117_1	95
OAR12	47593411	oar3_OAR12_47593411	96
OAR12	47610936	s53319_1	97
OAR12	47641484	oar3_OAR12_47641484	98
OAR12	47663859	s56642_1	99
OAR12	47688740	s16381_1	100
OAR12	47706171	oar3_OAR12_47706171	101
OAR12	47733750	oar3_OAR12_47733750	102
OAR12	47788820	s55400_1	103
OAR12	47818563	oar3_OAR12_47818563	104
OAR12	47829324	oar3_OAR12_47829324	105
OAR12	47847590	s28652_1	106
OAR12	47850257	oar3_OAR12_47850257	107
OAR12	47882527	s53649_1	108
OAR12	47914023	oar3_OAR12_47914023	109
OAR12	47942699	oar3_OAR12_47942699	110
OAR12	47974253	s06305_1	111
OAR12	48072312	s15193_1	112
OAR12	48104713	OAR12_53415309_X_1	113
OAR12	48537071	s65171_1	114
OAR12	48783024	s35163_1	115
OAR12	48924375	OAR12_54232039_1	116
OAR12	49471209	s00229_1	117
OAR12	49577831	s61658_1	118
OAR12	49588159	s21756_1	119
OAR12	49742971	OAR12_55036503_1	120
OAR12	49871512	OAR12_55172804_1	121
OAR12	50032656	OAR12_55336099_1	122
OAR12	50119550	s21970_1	123
OAR12	50218443	s53273_1	124
OAR12	50485573	s74943_1	125
OAR12	50807557	OAR12_56004356_1	126
OAR12	50992685	s23035_1	127
OAR12	51132322	s75315_1	128
OAR12	51233503	OAR12_56663780_1	129
OAR12	51345633	s49309_1	130
OAR12	51456484	OAR12_56902867_1	131
OAR12	51876454	OAR12_57331327_1	132
OAR12	52045790	OAR12_57504936_1	133
OAR12	52132785	OAR12_57593611_1	134
OAR12	52800583	DU490596_503_1	135
OAR12	53434598	OAR12_59232441_1	136
OAR12	53508613	OAR12_59322755_1	137
OAR12	53614033	OAR12_59600031_1	138
OAR12	53816533	OAR12_59862156_1	139
OAR12	54185928	OAR12_60311876_1	140
OAR12	54435941	s33170_1	141
OAR12	54509783	OAR12_60622022_1	142
OAR12	54784267	s02002_1	143
OAR12	54847345	OAR12_60974719_1	144
OAR12	55001674	OAR12_61154575_1	145
OAR12	55063450	oar3_OAR12_55063450	146
OAR12	55084241	oar3_OAR12_55084241	147
OAR12	55103932	s26958_1	148
OAR12	55135229	s35608_1	149
OAR12	55183208	OAR12_61359435_1	150
OAR12	55234103	oar3_OAR12_55234103	151
OAR12	55253103	oar3_OAR12_55253103	152
OAR12	55283358	oar3_OAR12_55283358	153
OAR12	55311278	oar3_OAR12_55311278	154
OAR12	55337834	oar3_OAR12_55337834	155
OAR12	55343343	OAR12_61509293_1	156
OAR12	55361315	oar3_OAR12_55361315	157
OAR12	55387278	oar3_OAR12_55387278	158
OAR12	55405132	OAR12_61576106_1	159
OAR12	55425475	oar3_OAR12_55425475	160
OAR12	55447105	OAR12_61618681_1	161
OAR12	55481874	s74848_1	162
OAR12	55491106	OAR12_61666120_1	163
OAR12	55524684	oar3_OAR12_55524684	164
OAR12	55548670	OAR12_61718251_1	165
OAR12	55570039	oar3_OAR12_55570039	166
OAR12	55594744	oar3_OAR12_55594744	167
OAR12	55623962	oar3_OAR12_55623962	168
OAR12	55664164	OAR12_61838457_1	169
OAR12	55682435	oar3_OAR12_55682435	170
OAR12	55710246	oar3_OAR12_55710246	171
OAR12	55736561	oar3_OAR12_55736561	172
OAR12	55767845	oar3_OAR12_55767845	173
OAR12	55789009	oar3_OAR12_55789009	174
OAR12	55802986	s66802_1	175
OAR12	55809479	OAR12_61974786_1	176
OAR12	55836302	oar3_OAR12_55836302	177
OAR12	55854930	oar3_OAR12_55854930	178
OAR12	55882046	oar3_OAR12_55882046	179
OAR12	55890853	OAR12_62182899_1	180
OAR12	55934822	OAR12_62226914_1	181
OAR12	55992511	oar3_OAR12_55992511	182
OAR12	56009300	oar3_OAR12_56009300	183
OAR12	56029592	oar3_OAR12_56029592	184
OAR12	56074236	OAR12_62371899_1	185
OAR12	56112270	s68186_1	186
OAR12	56139635	oar3_OAR12_56139635	187
OAR12	56165220	OAR12_62514718_1	188
OAR12	56193111	oar3_OAR12_56193111	189
OAR12	56216226	oar3_OAR12_56216226	190
OAR12	56241023	oar3_OAR12_56241023	191
OAR12	56261324	OAR12_62615870_1	192
OAR12	56285258	s07075_1	193
OAR12	56317416	OAR12_62671612_1	194
OAR12	56338647	oar3_OAR12_56338647	195
OAR12	56358614	oar3_OAR12_56358614	196
OAR12	56385238	OAR12_62735135_1	197
OAR12	56410043	oar3_OAR12_56410043	198
OAR12	56439207	OAR12_62789756_1	199
OAR12	56464056	oar3_OAR12_56464056	200
OAR12	56489303	oar3_OAR12_56489303	201
OAR12	56512434	oar3_OAR12_56512434	202
OAR12	56540054	oar3_OAR12_56540054	203
OAR12	56565599	oar3_OAR12_56565599	204
OAR12	56597667	s52190_1	205
OAR12	56621501	oar3_OAR12_56621501	206
OAR12	56640596	oar3_OAR12_56640596	207
OAR12	56661745	OAR12_63101278_1	208
OAR12	56691285	oar3_OAR12_56691285	209
OAR12	56717933	OAR12_63154765_1	210
OAR12	56772028	oar3_OAR12_56772028	211
OAR12	56800644	oar3_OAR12_56800644	212
OAR12	56818181	oar3_OAR12_56818181	213
OAR12	56829369	s53456_1	214
OAR12	56865135	oar3_OAR12_56865135	215
OAR12	56879242	OAR12_63292082_1	216
OAR12	56895586	oar3_OAR12_56895586	217
OAR12	56979699	oar3_OAR12_56979699	218
OAR12	57006267	oar3_OAR12_57006267	219
OAR12	57035922	OAR12_63436542_1	220
OAR12	57057546	oar3_OAR12_57057546	221
OAR12	57086788	oar3_OAR12_57086788	222
OAR12	57110529	oar3_OAR12_57110529	223
OAR12	57133755	s25216_1	224
OAR12	57155419	OAR12_63585071_1	225
OAR12	57177003	oar3_OAR12_57177003	226
OAR12	57195835	OAR12_63625907_1	227
OAR12	57219867	oar3_OAR12_57219867	228
OAR12	57252549	oar3_OAR12_57252549	229
OAR12	57266782	s05592_1	230
OAR12	57294153	OAR12_63721274_1	231
OAR12	57323247	oar3_OAR12_57323247	232
OAR12	57344696	oar3_OAR12_57344696	233
OAR12	57366883	oar3_OAR12_57366883	234
OAR12	57390091	OAR12_63817292_1	235
OAR12	57409088	s41182_1	236
OAR12	57462749	oar3_OAR12_57462749	237
OAR12	57517736	oar3_OAR12_57517736	238
OAR12	57532994	oar3_OAR12_57532994	239
OAR12	57561623	oar3_OAR12_57561623	240
OAR12	57579358	oar3_OAR12_57579358	241
OAR12	57609180	oar3_OAR12_57609180	242
OAR12	57661422	oar3_OAR12_57661422	243
OAR12	57690813	oar3_OAR12_57690813	244
OAR12	57709264	oar3_OAR12_57709264	245
OAR12	57757484	oar3_OAR12_57757484	246
OAR12	57779865	oar3_OAR12_57779865	247
OAR12	57790101	OAR12_64163725_1	248
OAR12	57825486	OAR12_64201489_1	249
OAR12	57862886	s08800_1	250
OAR13	69032803	s13282_1	1
OAR13	69068686	OAR13_74299468_1	2
OAR13	69104639	oar3_OAR13_69104639	3
OAR13	69136584	OAR13_74362746_1	4
OAR13	69181790	s54595_1	5
OAR13	69219953	OAR13_74437559_1	6
OAR13	69265249	oar3_OAR13_69265249	7
OAR13	69328732	oar3_OAR13_69328732	8
OAR13	69361593	oar3_OAR13_69361593	9
OAR13	69389101	s53072_1	10
OAR13	69473815	s28621_1	11
OAR13	69516516	oar3_OAR13_69516516	12
OAR13	69556516	oar3_OAR13_69556516	13
OAR13	69591274	oar3_OAR13_69591274	14
OAR13	69621823	s35596_1	15
OAR13	69664474	oar3_OAR13_69664474	16
OAR13	69736776	OAR13_75018441_1	17
OAR13	69772972	oar3_OAR13_69772972	18
OAR13	69813854	oar3_OAR13_69813854	19
OAR13	69841040	s60369_1	20
OAR13	69919342	oar3_OAR13_69919342	21
OAR13	69960507	s31360_1	22
OAR13	70044884	oar3_OAR13_70044884	23
OAR13	70077671	s72317_1	24
OAR13	70108660	s19419_1	25
OAR13	70149789	oar3_OAR13_70149789	26
OAR13	70187837	s11171_1	27
OAR13	70234971	s41868_1	28
OAR13	70264497	s44702_1	29
OAR13	70353325	s49999_1	30
OAR13	70387341	oar3_OAR13_70387341	31
OAR13	70425747	s05259_1	32
OAR13	70468320	oar3_OAR13_70468320	33
OAR13	70514701	oar3_OAR13_70514701	34
OAR13	70546617	oar3_OAR13_70546617	35
OAR13	70582753	oar3_OAR13_70582753	36
OAR13	70624258	OAR13_76037044_1	37
OAR13	70669991	s07732_1	38
OAR13	70711546	oar3_OAR13_70711546	39
OAR13	70752597	oar3_OAR13_70752597	40
OAR13	70792222	oar3_OAR13_70792222	41
OAR13	70833989	oar3_OAR13_70833989	42
OAR13	70870621	oar3_OAR13_70870621	43
OAR13	70908800	oar3_OAR13_70908800	44
OAR13	70931712	oar3_OAR13_70931712	45
OAR13	70978118	s17021_1	46
OAR13	71015902	oar3_OAR13_71015902	47
OAR13	71056026	oar3_OAR13_71056026	48
OAR13	71096832	oar3_OAR13_71096832	49
OAR13	71132891	s48404_1	50
OAR13	71174943	OAR13_76604248_1	51
OAR13	71204669	oar3_OAR13_71204669	52
OAR13	71232214	OAR13_76655560_1	53
OAR13	71238307	OAR13_76661899_1	54
OAR13	71300218	OAR13_76723618_1	55
OAR13	71345853	oar3_OAR13_71345853	56
OAR13	71385442	oar3_OAR13_71385442	57
OAR13	71438341	s40437_1	58
OAR13	71479314	s11819_1	59
OAR13	71508676	oar3_OAR13_71508676	60
OAR13	71543612	s37938_1	61
OAR13	71580447	OAR13_76998194_1	62
OAR13	71615455	oar3_OAR13_71615455	63
OAR13	71642136	OAR13_77070102_1	64
OAR13	71672493	oar3_OAR13_71672493	65
OAR13	71698264	s17429_1	66
OAR13	71740338	oar3_OAR13_71740338	67
OAR13	71778960	oar3_OAR13_71778960	68
OAR13	71902939	DU360920_246_1	69
OAR13	71918973	s50652_1	70
OAR13	71940627	oar3_OAR13_71940627	71
OAR13	72016042	s28438_1	72
OAR13	72038288	oar3_OAR13_72038288	73
OAR13	72111906	oar3_OAR13_72111906	74
OAR13	72150234	oar3_OAR13_72150234	75
OAR13	72188271	oar3_OAR13_72188271	76
OAR13	72228262	oar3_OAR13_72228262	77
OAR13	72309372	s00660_1	78
OAR13	72339884	oar3_OAR13_72339884	79
OAR13	72409559	oar3_OAR13_72409559	80
OAR13	72445896	oar3_OAR13_72445896	81
OAR13	72474617	s09683_1	82
OAR13	72507162	oar3_OAR13_72507162	83
OAR13	72542436	oar3_OAR13_72542436	84
OAR13	72575266	oar3_OAR13_72575266	85
OAR13	72606286	oar3_OAR13_72606286	86
OAR13	72638850	s43133_1	87
OAR13	72659097	oar3_OAR13_72659097	88
OAR13	72690095	s47409_1	89
OAR13	72723008	OAR13_78318233_1	90
OAR13	72769212	s69997_1	91
OAR13	72797210	oar3_OAR13_72797210	92
OAR13	72841380	oar3_OAR13_72841380	93
OAR13	72869352	oar3_OAR13_72869352	94
OAR13	72898231	oar3_OAR13_72898231	95
OAR13	72929960	OAR13_78531185_1	96
OAR14	45306105	s68393_1	1
OAR14	45315791	OAR14_47633470_1	2
OAR14	45348043	oar3_OAR14_45348043	3
OAR14	45394482	OAR14_47710769_1	4
OAR14	45463161	s72824_1	5
OAR14	45489935	s43627_1	6
OAR14	45544769	s72236_1	7
OAR14	45595860	s44375_1	8
OAR14	45626329	s07549_1	9
OAR14	45671804	s34082_1	10
OAR14	45684230	OAR14_47994326_1	11
OAR14	45715488	OAR14_48025815_1	12
OAR14	45749127	s20896_1	13
OAR14	45811792	s41225_1	14
OAR14	45874580	s10238_1	15
OAR14	45901130	s50401_1	16
OAR14	45914736	OAR14_48226980_1	17
OAR14	45934555	OAR14_48247274_1	18
OAR14	45985867	OAR14_48298313_1	19
OAR14	46013388	OAR14_48324379_1	20
OAR14	46028578	OAR14_48339683_1	21
OAR14	46075462	OAR14_48396758_1	22
OAR14	46139892	OAR14_48452771_1	23
OAR14	46148602	s50134_1	24
OAR14	46174630	OAR14_48489061_1	25
OAR14	46241018	OAR14_48562410_1	26
OAR14	46261636	OAR14_48596805_X_1	27
OAR14	46283013	OAR14_48646429_1	28
OAR14	46319049	OAR14_48676584_1	29
OAR14	46374097	OAR14_48730583_X_1	30
OAR14	46414715	OAR14_48764101_1	31
OAR14	46487437	OAR14_48832510_1	32
OAR14	46535185	oar3_OAR14_46535185	33
OAR14	46590917	s75832_1	34
OAR14	46701106	OAR14_49049707_1	35
OAR14	46765514	OAR14_49106586_1	36
OAR14	46870640	oar3_OAR14_46870640	37
OAR14	46903197	OAR14_49209845_1	38
OAR14	46963903	s30682_1	39
OAR14	47002012	oar3_OAR14_47002012	40
OAR14	47045253	s66423_1	41
OAR14	47102238	s75716_1	42
OAR14	47150660	s08304_1	43
OAR14	47198412	s13548_1	44
OAR14	47283195	OAR14_49594310_1	45
OAR14	47314228	oar3_OAR14_47314228	46
OAR14	47386719	oar3_OAR14_47386719	47
OAR14	47433539	oar3_OAR14_47433539	48
OAR14	47512416	OAR14_49924498_1	49
OAR14	47572631	oar3_OAR14_47572631	50
OAR14	47636274	OAR14_50051187_1	51
OAR14	47672055	s57788_1	52
OAR14	47715060	OAR14_50148641_1	53
OAR14	47765683	oar3_OAR14_47765683	54
OAR14	47820327	OAR14_50346678_1	55
OAR14	47877497	s59604_1	56
OAR14	47918448	oar3_OAR14_47918448	57
OAR14	47998325	OAR14_50552671_1	58
OAR14	48025600	s08893_1	59
OAR14	48077201	oar3_OAR14_48077201	60
OAR14	48176356	s37945_1	61
OAR14	48227640	s59731_1	62
OAR14	48281373	s07354_1	63
OAR14	48319240	s29550_1	64
OAR14	48352238	s15823_1	65
OAR14	48388672	oar3_OAR14_48388672	66
OAR14	48457011	oar3_OAR14_48457011	67
OAR14	48508450	oar3_OAR14_48508450	68
OAR14	48553094	oar3_OAR14_48553094	69
OAR14	48710150	oar3_OAR14_48710150	70
OAR14	48752174	s54274_1	71
OAR14	48806275	OAR14_51383053_1	72
OAR14	48840337	oar3_OAR14_48840337	73
OAR14	48879388	s65912_1	74
OAR14	48888606	OAR14_51505027_1	75
OAR14	48921099	oar3_OAR14_48921099	76
OAR14	48958729	s56611_1	77
OAR14	48990976	oar3_OAR14_48990976	78
OAR14	49021515	s42916_1	79
OAR14	49053815	s24597_1	80
OAR14	49082845	OAR14_51700380_X_1	81
OAR14	49135580	OAR14_51753220_1	82
OAR14	49183814	s30582_1	83
OAR14	49249962	OAR14_51879057_1	84
OAR14	49281710	oar3_OAR14_49281710	85
OAR14	49319005	OAR14_51950315_1	86
OAR14	49437022	oar3_OAR14_49437022	87
OAR14	49622367	OAR14_52345906_1	88
OAR14	49643480	OAR14_52322927_1	89
OAR14	49655774	s48894_1	90
OAR14	49778524	s39024_1	91
OAR14	49822212	oar3_OAR14_49822212	92
OAR14	49859797	oar3_OAR14_49859797	93
OAR14	49900148	oar3_OAR14_49900148	94
OAR14	49939946	s16936_1	95
OAR14	49997609	OAR14_52888836_1	96
OAR14	50038317	OAR14_52929077_1	97
OAR14	50085042	s27190_1	98
OAR14	50138486	oar3_OAR14_50138486	99
OAR14	50196584	s36257_1	100
OAR14	50238610	OAR14_53138348_1	101
OAR14	50295887	s40738_1	102
OAR14	50349850	oar3_OAR14_50349850	103
OAR14	50395069	s54043_1	104
OAR14	50434294	OAR14_53332331_1	105
OAR21	36240663	s54156_1	1
OAR21	36427764	OAR21_40370311_1	2
OAR21	36697122	s62516_1	3
OAR21	36760535	s28563_1	4
OAR21	37571008	oar3_OAR21_37571008	5
OAR21	38772361	oar3_OAR21_38772361	6
OAR21	39159755	OAR21_SNPpepsi_2515	7
OAR21	39159898	OAR21_SNPpepsi_2658	8
OAR21	39160087	s26955_1	9
OAR21	39160452	OAR21_SNPpepsi_3212	10
